# Supplementary material for: A proposed de-identification framework for a cohort of children presenting at a health facility in Uganda
Source: PLOS Digit Health. 2022 Aug 24;1(8):e0000027. doi: 10.1371/journal.pdig.0000027 (PMC9931294; doi:10.1371/journal.pdig.0000027)
Supplement: S2 Appendix — (XLSX) [file pdig.0000027.s002.xlsx]

## Sheet: Classification Consensus
FINAL CLASSIFICATION OF SMART TRIAGE VARIABLES
LEGEND
D = Direct Identifier (15)
Q = Quasi Identifier (53)
N = Non-identifier (173)
Variable / Field Name	Field Label	Classification
INITIAL CONTACT FORM
study_id	Study ID	D
eligible	Is the child eligible to participate in this study?	N
not_eligible	Why is the participant NOT eligible?	N
enrolled	Is the child enrolled in the study?	N
not_enrolled	Why was the child not enrolled in the study?	N
not_enrolled_other	If reason for no enrollment is 'Other', please specify.	N
arrival_time	Enter the child's hospital arrival time. This can be found on a sticker, paper slip, or notebook which has been given to the caregiver.	N
first_name	First Name	D
last_name	Last Name	D
date_enrolled	Current Date	Q
exam_time	Current Time	N
Demographics
sex	Enter biological sex	Q
dob_known	Ask: Do you know exactly what day the child was born?	N
dob	Enter exact date of birth	D
yob	Enter estimated year of birth	Q
mob	Enter estimated month of birth	Q
agecalc	Calculated age at admission (months)	Q
Vital Signs
best_spo2	Measure peripheral oxygen saturation using the mobile pulse oximeter.	N
best_hr	Patient's heart rate from pulse oximetry measurement.	N
rr	Measure respiratory rate using the app provided (See SOP).	N
add_spo2	Again, measure peripheral oxygen saturation using the mobile pulse oximeter.	N
add_hr	Again, patient's heart rate from pulse oximetry measurement.	N
rr_2	Again, measure respiratory rate using the app provided (See SOP).	N
temp	Measure and record axillary temperature (See SOP).	N
temp_2	Again, measure and record axillary temperature (See SOP).	N
oxygen	Is the child receiving supplemental oxygen?	N
o2_modality	What supplemental oxygen supply is the child receiving?	N
o2_other	What supplemental oxygen supply is the child receiving?	N
o2_flow	What is the oxygen flow in L/min?	N
Anthropometrics
weight	Measure and record the child's weight in kg.	N
height	Measure and record the child's height, or length if child is under 2 years old in cm.	N
muac	Measure and record the child's mid-upper arm circumference in mm.	N
Primary Complaint
complaint	Ask: What is the main reason for bringing the child here today? Read out options.	N
complaint_other	Ask: What is the main reason for bringing the child here today? Enter ONE complaint only.	N
Hidden System
site	Hospital site	N
user	User	D
vitals_time	Time Vitals taken	N
best_sqi	Best SQI	N
best_spo2trends	Best SpO2 Trends file	N
best_spo2raw	Best SpO2 Raw bin file	N
add_sqi	Additional SQI	N
add_spo2trends	Additional SpO2 Trends file	N
add_spo2raw	Additional SpO2 Raw bin file	N
rrtaps	Respiratory rate taps	N
rrtaps_2	Second respiratory rate taps	N
app_version	App Version	N
device_id	Device ID	D
final_upload	Final Upload	N
beacon_registered	Whether a beacon was registered - used internally in the app - ignore this field during analysis	N
DANGER SIGNS
Airway & Breathing
cyanosis	Are the child's lips or tongue a blue or dark blue color?	N
difficulty_breath_rep	Ask: Compared to when the child was well, is the child having difficulty breathing?	N
difficulty_breath_obs	Is the child having difficulty breathing compared to a well child?	N
Circulation
cap_refill	Apply pressure to a thumb or finger for 3 seconds to blanch it. Does it take more than 3 seconds to return to original pink color after you let go? (See SOP).	N
cool_skin	Are the child's hands cold compared to the chest or trunk?	N
pulse_r	Does the child's radial pulse feel weak or absent?	N
pulse_c	Does the child's central pulse feel weak or absent?	N
Coma/Convulsions
alert	Is the child alert? (see SOP).	N
avpu	Assess and select consciousness level using the AVPU scale (See SOP).	N
convlusions_now	Was the child actively convulsing during this assessment?	N
convlusions	Ask: Has the child had convulsions before? (See SOP).	N
GI/GU
vomiting	Ask: Does the child throw up everything they eat or drink?	N
diarrhoea	Ask: Has the child had diarrhoea 3 or more times per day since getting sick?	N
chronic_diarrhoea	Ask: Did the child have diarrhoea for more than two weeks?	N
dysentery	Ask: Has the child had blood in their stools?	N
Dehydration
skin_pinch	Pinch the child's skin in the lower abdomen until it is tented, then release it. Does it take longer than 2 seconds to return to baseline?	N
sunken_eyes	Does the child's eyes appear to sink into their sockets?	N
sunken_eyes_rep	Ask: Does the child's eyes appear to sink into their sockets compared to when the child is well?	N
no_tears	Ask: Has the child stopped making tears when crying?	N
dry_mouth	Does the child's oral mucosa (not lips) appear dry?	N
dep_fontanelles	Does the child's fontanelles appear depressed or sunken?	N
CLINICAL EXAMINATION
trauma	Has the child suffered trauma needing a designated trauma team or urgent surgery? OR Does he/she have a penetrating injury, pelvic or long bone fracture, or head or neck injury?	N
burn	Has the child suffered a burn resulting in skin breakdown?	N
poison	Ask: Has the child potentially been poisoned from swallowing a chemical or drug?	N
poison_substance	Ask: What did the child swallow?	N
poison_other	If poisonous substance is 'other', please specify.	N
poison_name	If known, enter the name of the drug or chemical that was consumed.	N
poison_name_nd	Name of drug or chemical unknown (checkbox below poison name field)	N
sev_pain	Does the child seem to be in severe pain?	N
Circulation
pallor	Is the child pale at their palms compared to their caretaker?	N
Neurological
irritable	Has the child been crying uncontrollably throughout the interview, even before you approached them?	N
cant_drink	Ask: Has the child been too sleepy or tired to breastfeed, drink, or eat for more than 6 hours?	N
cant_sit	Ask: Has the child been too sick to sit or stand for longer than 6 hours?	N
stridor	Does the child have stridor?	N
indrawing	Does the child have chest indrawing?	N
flaring	Does the child have nasal flaring?	N
grunting	Does the child have a grunt?	N
tracheal_tug	Does the child have a tracheal tug?	N
accessory_use	Does the child use accessory muscles when breathing?	N
wheezing	Does the child have wheezing?	N
cough	Have you observed coughing from the child?	N
Malnutrition
oedema	Does the child have pitting oedema on their feet, knees, or face?	N
sev_wasting	Does the child seem wasted?	N
Infection
fever	Ask: Does the child have a history of fever?	N
neo_jaundice	Does the child have yellowed sclera, palms, or soles?	N
umbilicus_red	Is the child's umbilicus or surrounding skin red?	N
umbilicus_drain	Does the child's umbilicus or surrounding skin have pus draining from it or trapped in it?	N
rash	Does the child have a rash?	N
location_rash	Where is the rash located?	N
lesion	Does the child have an infective lesion on the skin, eye or ear?	N
oral_thrush	Does the child have white patches on the roof of their mouth?	N
neck_pain	Does the child have pain on flexion of the neck?	N
bul_fontanelles	Does the child's fontanelles seem to bulge out above surrounding skin when lying supine and not crying?	N
muscle_tone	Is the child's muscle tone abnormal? (See SOP)	N
abnormal_tone	Is the child's muscle tone increased or decreased? (see SOP)	N
LABORATORY TESTING
hiv	Enter HIV test result.	N
malaria	Enter malaria test result.	N
hb	Enter hemoglobin test result.	N
hb_nd	Hemoglobin test not done (not done checkbox checked below hemoglobin test results field)	N
glucose	Enter blood glucose test result.	N
glucose_nd	Glucose test not done (not done checkbox checked below glucose test results field)	N
lactate	Enter lactate test result.	N
lactate_nd	Lactate test not done (not done checkbox checked below lactate test results field)	N
bilirubin	Enter bilirubin test result.	N
bilirubin_nd	Bilirubin test not done (not done checkbox checked below bilirubin test results field)	N
PATIENT HISTORY
Demographics
district	Record district of residence from records if available, otherwise ask.	Q
district_other	Other district	Q
sub_county	Record sub-county of residence from records if available, otherwise ask.	Q
sub_county_other	Other sub-county	Q
parish	Record parish of residence from records if available, otherwise ask.	Q
parish_other	Other parish	Q
village	Record village of residence from records if available, otherwise ask.	Q
county	Record county/constituency of residence from records if available, otherwise ask.	Q
telephone_1	Enter a contact phone number (All phone numbers must start with a 0).	D
contact_1	Ask: What is the relationship of this contact to the child?	N
telephone_2	Enter a second contact phone number.	D
contact_2	Ask: What is the relationship of this contact to the child?	N
lo_illness	Ask: How many days has your child been sick in this illness?	N
prev_admissions	Ask: Has the child been admitted to a hospital or health center in the last 6 months?	N
time_since_last_hosp	Ask: How long ago was the child last admitted to a hospital or health center?	N
prev_hosps	Ask: How many times was the child admitted to a hospital or health center in the last 6 months?	N
urgent_referral	Ask: Was the child referred to this hospital from another health facility in the last 24 hours?	Q
Sociodemographics
primary_caregiver	Ask: Who is the primary caregiver of the child?	N
mother_alive	If mother not present, ask: Is the child's mother still alive?	N
maternal_age_known	Ask: Do you know the exact age of the child's mother?	N
maternal_age	Ask: How old is the child's mother?	N
maternal_age_est	Ask: Approximately how old is the child's mother	N
breastfeeding	Ask: Was the child exclusively, partially or never breastfed for the first six months of life?	N
maternal_hiv	Record HIV status from records, if available. Otherwise ask: Is the child's mother HIV positive?	N
maternal_hiv_tx	Ask: What HIV medication is the mother taking?	N
child_hiv	Record HIV status if records available. Otherwise ask: Has your child tested positive for HIV?	N
maternal_edu	Ask: What is the highest level of school completed by the child's mother? Read out options.	N
water_pure	Ask: Do you boil, filter (good sand/ceramic) or disinfect (using bleach/waterguard) all drinking water?	N
water_source	Ask: Where does your child get most of their drinking water from? Read out options.	N
water_source_other	Ask: Where does your child get most of their drinking water from?	N
Pregnancy/Birth (<12m)
bw_known	Check yes if record of birth weight is available. Otherwise ask: Do you know the child's weight when they were born?	N
birth_weight	Enter birth weight from records if available. Otherwise ask: What was the child's weight when they were born?	N
low_bw_est	Ask: Was the child diagnosed to have low birth weight when they were born?	N
gestage_known	Check yes if record of gestational age is available. Otherwise ask: Do you know how many weeks the pregnancy was when the child was born?	N
gestage	Enter gestational age at delivery in weeks from records if available. Otherwise ask: How many weeks was the child when they were born?	N
gestage_est	Ask: How many months was the mom pregnant when the child was born?	N
facility_birth	Ask: Where was the child born? Read out options.	N
Other
parent_concern	Ask: Do you think your child needs to be admitted to the hospital?	N
COVID-19 Questions
covid_contact	Ask: In the 14 days before getting sick, has the child been in contact with someone who tested positive for COVID-19 or someone suspected to have COVID-19?	N
covid_confirmed	Ask: Was the contact with someone who tested positive for COVID-19?	N
contact_source	Ask: What is the relationship between the person of contact and the child?	N
source_other	Please specify the relationship between the person of contact and the child.	N
contact_setting	Ask: In what setting did the contact occur? (read options)	N
setting_other	Please specify the setting in which the contact occurred.	N
profession_risk	Ask: Does the child have a parent or family member working in any of the following fields? (read out options)	N
facility_risk	Ask: Has the child visited any healthcare facility in the 14 days prior to symptom onset?	N
covid_test	Has the child been tested for COVID-19?	N
covid_result	Select COVID-19 test result.	Q
telephone_1_1	Ask the caregiver to repeat the FIRST contact phone number provided. Re-enter it.	D
telephone_2_2	Ask the caregiver to repeat the SECOND contact phone number provided. Re-enter it.	D
history_complete_time	Time Patient History completed	N
HOSPITAL OUTCOMES
hosp_id	Hospital ID	D
beacon_id	Beacon ID - get this from Smart Triage dashboard	D
admitted	Was the child admitted to the hospital?	Q
diagnosis	Select the child's admission diagnosis.	Q
diagnosis_other	If admission diagnosis is 'other', please specify.	Q
mort_enrol	Did this child die on the day of enrolment?	Q
deathcause_enrol	What was the cause of death?	Q
sd	Did the child participate in the SmartDischarges study?	Q
sd_id	SmartDischarges Study ID	D
not_admitted_status	What is that status of the child?	Q
not_admitted_status_loc	What is the name of the facility that the child was sent to?	Q
status_other	If status is 'other', please specify.	Q
survey_complete_time	Time when the survey was completed.	N
discharge_date	Enter date of discharge from record.	Q
los	Calculated length of hospitalization.	Q
mort_inhosp	Ask: Did the child die in hospital?	Q
disch_reason	Choose one of the following reasons for discharge:	Q
disch_reason_other	If reason for discharge is other, what is the reason?	Q
deathcause_inhosp	What was the cause of death?	Q
outcomes_stop	Please stop here for now. This app will prompt you to do the follow-up call 7 days after discharge.	N
outcomes_stop2	Please stop here. This child does not require a follow-up call.	N
FOLLOW UP CALL
mortality	Find out whether the child is alive (See SOP).	Q
mort_location	Ask: Where did the child die? (Read out options please).	Q
mort_date	Ask: What date did the child die?	Q
deathcause	Ask: What was the cause of death?	Q
confirm_admitted	Ask: Was your child admitted to this hospital on the day that we first met you?	Q
confirm_admission	Ask: What date was your child first admitted to this hospital? (See SOP).	Q
confirm_discharge	Ask: What date was your child discharged from the hospital? (See SOP).	Q
readmitted	Ask: Was the child admitted or referred to any hospital after being seen at this hospital? (See SOP).	Q
readmitted_reason	Ask: What was the reason the child was readmitted or referred?	Q
reason_other	Ask: If reason for readmission/referral is 'other', please specify.	Q
readmitted_tx	Ask: What treatment was the child given when readmitted/referred?	Q
readmitted_tx_other	Ask: If treatment received is 'other', please specify.	Q
readmitted_date_known	Ask: When the child was readmitted/referred, do you know exactly what dates the child was admitted and discharged from that hospital?	N
readmitted_los_est	Ask: When your child was readmitted/referred, how many days did your child stay in that hospital?	N
readmitted_los_est_custom	Manually enter the estimated number of days from the previous question.	N
readmitted_start	Ask: What date was the child readmitted/referred?	Q
readmitted_still	Ask: Is the child still in the hospital right now?	Q
readmitted_end	Ask: When the child was readmitted/referred, what date was the child discharged from that hospital?	Q
readmitted_los_calc	Calculated length of hospitalization on readmission	N
seek_help	Ask: Even though the child was not readmitted or referred, did you seek medical help for the child after going home from this hospital the first time?	N
seek_help_date	Ask: What date did you seek this medical help?	N
center_district	Ask: In what district was the care center where the child was readmitted/sought help/referred?	Q
center_district_other	Other district	Q
center_sub_district	Ask: In what sub-district was the care center where the child was readmitted/sought help/referred?	Q
center_sub_district_other	Other sub-district	Q
center_name	Ask: What was the name of care center where the child was readmitted/sought help/referred?	Q
center_name_other	Other care centre name	Q
center_tier	Care centre tier	Q
center_own	Ownership of the care centre	Q
ask_missed_wages	Won't show in app. Random number to decide whether to ask missed wages questions.	N
who_missed_wages	Ask: During this illness, who missed daily wages as a result of the child being sick?	N
days_missed_wages1	Ask: During this illness, how many days of paid work did the mother miss?	N
days_missed_wages2	Ask: During this illness, how many days of paid work did the father miss?	N
days_missed_wages3	Ask: During this illness, how many days of paid work did the relative miss?	N
days_missed_wages_other	Ask: During this illness, how many days of paid work did this individual miss?	N
other_missed_wages	Ask: What is the relationship of this 'other' individual to the child?	N
followup_priority	Should this follow-up be prioritized? (The patient will be listed at the top in the app)	N
followup_loss	Is this patient a loss to follow-up? (The patient won't show up in the app anymore)	N
followup_loss_reason	Why was the patient labelled as lost to follow-up?	N
followup_loss_reason_other	If other reason for loss to followup, explain:	N
followup_date	Date Follow-up Call Made (date mortality field answered)	N
days_missed_wages98	An old field that was removed but may still be present on some tablets - ignore this during analysis. It is needed to REDCap to ensure upload.	N
CLINICAL TIMEKEEPER
study_id_1	Enter the study ID recorded in the participant's notebook.	D
study_id_2	Again, enter the study ID recorded in the participant's notebook.	D
abx_time	Time at start of antibiotics administration.	N
fluids_time	Time at start of intravenous fluids administration.	N
oxygen_time	Time at start of oxygen administration.	N
antimalarial_time	Time at start of antimalarial administration.	N
other_time	Time at start of other treatment.	N
tx_other	Specify treatment that was given.	N
other2_time	Time at start of other treatment.	N
tx_other2	Specify treatment that was given.	N
tx_delay	Patient received all treatments on time. (Choose No if a treatment was not received on time).	N
delay_reason	Why didn't the patient receive treatment on time?	N
delay_other	Please specify reason for delay of treatment administration.	N

## Sheet: Classification Process
CLASSIFICATION PROCESS FOR SMART TRIAGE VARIABLES
LEGEND
D = Direct Identifier (15)
Q = Quasi Identifier (53)
N = Non-identifier (173)
CONFLICTS (22, Kappa Value =0.83)
Variable / Field Name	Field Label	Is the variable an identifier?	Is the variable an identifier?	Final	Notes:
INITIAL CONTACT FORM		Investigator 1: AM	Investigator 2: MA	CONSENSUS
study_id	Study ID	D	D	D
eligible	Is the child eligible to participate in this study?	N	N	N
not_eligible	Why is the participant NOT eligible?	N	N	N
enrolled	Is the child enrolled in the study?	N	N	N
not_enrolled	Why was the child not enrolled in the study?	N	N	N
not_enrolled_other	If reason for no enrollment is 'Other', please specify.	N	N	N
arrival_time	Enter the child's hospital arrival time. This can be found on a sticker, paper slip, or notebook which has been given to the caregiver.	Q	Q	N
first_name	First Name	D	D	D
last_name	Last Name	D	D	D
date_enrolled	Current Date	Q	Q	Q
exam_time	Current Time	Q	Q	N
Demographics
sex	Enter biological sex	Q	Q	Q
dob_known	Ask: Do you know exactly what day the child was born?	N	N	N
dob	Enter exact date of birth	D	Q	D	HIPAA guidelines treat date of birth as a direct identifier.
yob	Enter estimated year of birth	N	Q	Q	High knowledgeablility.
mob	Enter estimated month of birth	Q	Q	Q
agecalc	Calculated age at admission (months)	Q	N	Q	High knowledgeablility.
Vital Signs
best_spo2	Measure peripheral oxygen saturation using the mobile pulse oximeter.	N	Q	N	Low replicability and distinguishability.
best_hr	Patient's heart rate from pulse oximetry measurement.	N	Q	N	Low replicability and distinguishability.
rr	Measure respiratory rate using the app provided (See SOP).	N	Q	N	Low replicability and distinguishability.
add_spo2	Again, measure peripheral oxygen saturation using the mobile pulse oximeter.	N	Q	N	Low replicability and distinguishability.
add_hr	Again, patient's heart rate from pulse oximetry measurement.	N	Q	N	Low replicability and distinguishability.
rr_2	Again, measure respiratory rate using the app provided (See SOP).	N	Q	N	Low replicability and distinguishability.
temp	Measure and record axillary temperature (See SOP).	N	Q	N	Low replicability and distinguishability.
temp_2	Again, measure and record axillary temperature (See SOP).	N	Q	N	Low replicability and distinguishability.
oxygen	Is the child receiving supplemental oxygen?	N	N	N
o2_modality	What supplemental oxygen supply is the child receiving?	N	N	N
o2_other	What supplemental oxygen supply is the child receiving?	N	N	N
o2_flow	What is the oxygen flow in L/min?	N	N	N
Anthropometrics
weight	Measure and record the child's weight in kg.	Q	N	N	Low distinguishability
height	Measure and record the child's height, or length if child is under 2 years old in cm.	Q	N	N	Low distinguishability
muac	Measure and record the child's mid-upper arm circumference in mm.	Q	N	N	Low distinguishability
Primary Complaint
complaint	Ask: What is the main reason for bringing the child here today? Read out options.	N	N	N
complaint_other	Ask: What is the main reason for bringing the child here today? Enter ONE complaint only.	N	N	N
site	Hospital site	N	Q	N	There is only one site - low distinguishability.
user	User	N	Q	D
vitals_time	Time Vitals taken	Q	Q	N
best_sqi	Best SQI	N	N	N
best_spo2trends	Best SpO2 Trends file	N	N	N
best_spo2raw	Best SpO2 Raw bin file	N	N	N
add_sqi	Additional SQI	N	N	N
add_spo2trends	Additional SpO2 Trends file	N	N	N
add_spo2raw	Additional SpO2 Raw bin file	N	N	N
rrtaps	Respiratory rate taps	N	N	N
rrtaps_2	Second respiratory rate taps	N	N	N
app_version	App Version	N	N	N
device_id	Device ID	D	Q	D	HIPAA guidelines treat device identifiers as direct identifiers.
final_upload	Final Upload	N	N	N
beacon_registered	Whether a beacon was registered - used internally in the app - ignore this field during analysis	N	N	N
DANGER SIGNS
Airway & Breathing
cyanosis	Are the child's lips or tongue a blue or dark blue color?	N	N	N
difficulty_breath_rep	Ask: Compared to when the child was well, is the child having difficulty breathing?	N	N	N
difficulty_breath_obs	Is the child having difficulty breathing compared to a well child?	N	N	N
Circulation
cap_refill	Apply pressure to a thumb or finger for 3 seconds to blanch it. Does it take more than 3 seconds to return to original pink color after you let go? (See SOP).	N	N	N
cool_skin	Are the child's hands cold compared to the chest or trunk?	N	N	N
pulse_r	Does the child's radial pulse feel weak or absent?	N	N	N
pulse_c	Does the child's central pulse feel weak or absent?	N	N	N
Coma/Convulsions
alert	Is the child alert? (see SOP).	N	N	N
avpu	Assess and select consciousness level using the AVPU scale (See SOP).	N	N	N
convlusions_now	Was the child actively convulsing during this assessment?	N	N	N
convlusions	Ask: Has the child had convulsions before? (See SOP).	N	N	N
GI/GU
vomiting	Ask: Does the child throw up everything they eat or drink?	N	N	N
diarrhoea	Ask: Has the child had diarrhoea 3 or more times per day since getting sick?	N	N	N
chronic_diarrhoea	Ask: Did the child have diarrhoea for more than two weeks?	N	N	N
dysentery	Ask: Has the child had blood in their stools?	N	N	N
Dehydration
skin_pinch	Pinch the child's skin in the lower abdomen until it is tented, then release it. Does it take longer than 2 seconds to return to baseline?	N	N	N
sunken_eyes	Does the child's eyes appear to sink into their sockets?	N	N	N
sunken_eyes_rep	Ask: Does the child's eyes appear to sink into their sockets compared to when the child is well?	N	N	N
no_tears	Ask: Has the child stopped making tears when crying?	N	N	N
dry_mouth	Does the child's oral mucosa (not lips) appear dry?	N	N	N
dep_fontanelles	Does the child's fontanelles appear depressed or sunken?	N	N	N
CLINICAL EXAMINATION
trauma	Has the child suffered trauma needing a designated trauma team or urgent surgery? OR Does he/she have a penetrating injury, pelvic or long bone fracture, or head or neck injury?	N	N	N
burn	Has the child suffered a burn resulting in skin breakdown?	N	N	N
poison	Ask: Has the child potentially been poisoned from swallowing a chemical or drug?	N	N	N
poison_substance	Ask: What did the child swallow?	N	N	N
poison_other	If poisonous substance is 'other', please specify.	N	N	N
poison_name	If known, enter the name of the drug or chemical that was consumed.	N	N	N
poison_name_nd	Name of drug or chemical unknown (checkbox below poison name field)	N	N	N
sev_pain	Does the child seem to be in severe pain?	N	N	N
Circulation
pallor	Is the child pale at their palms compared to their caretaker?	N	N	N
Neurological
irritable	Has the child been crying uncontrollably throughout the interview, even before you approached them?	N	N	N
cant_drink	Ask: Has the child been too sleepy or tired to breastfeed, drink, or eat for more than 6 hours?	N	N	N
cant_sit	Ask: Has the child been too sick to sit or stand for longer than 6 hours?	N	N	N
stridor	Does the child have stridor?	N	N	N
indrawing	Does the child have chest indrawing?	N	N	N
flaring	Does the child have nasal flaring?	N	N	N
grunting	Does the child have a grunt?	N	N	N
tracheal_tug	Does the child have a tracheal tug?	N	N	N
accessory_use	Does the child use accessory muscles when breathing?	N	N	N
wheezing	Does the child have wheezing?	N	N	N
cough	Have you observed coughing from the child?	N	N	N
Malnutrition
oedema	Does the child have pitting oedema on their feet, knees, or face?	N	N	N
sev_wasting	Does the child seem wasted?	N	N	N
Infection
fever	Ask: Does the child have a history of fever?	N	N	N
neo_jaundice	Does the child have yellowed sclera, palms, or soles?	N	N	N
umbilicus_red	Is the child's umbilicus or surrounding skin red?	N	N	N
umbilicus_drain	Does the child's umbilicus or surrounding skin have pus draining from it or trapped in it?	N	N	N
rash	Does the child have a rash?	N	N	N
location_rash	Where is the rash located?	N	N	N
lesion	Does the child have an infective lesion on the skin, eye or ear?	N	N	N
oral_thrush	Does the child have white patches on the roof of their mouth?	N	N	N
neck_pain	Does the child have pain on flexion of the neck?	N	N	N
bul_fontanelles	Does the child's fontanelles seem to bulge out above surrounding skin when lying supine and not crying?	N	N	N
muscle_tone	Is the child's muscle tone abnormal? (See SOP)	N	N	N
abnormal_tone	Is the child's muscle tone increased or decreased? (see SOP)	N	N	N
LABORATORY TESTING
hiv	Enter HIV test result.	N	N	N
malaria	Enter malaria test result.	N	N	N
hb	Enter hemoglobin test result.	N	N	N
hb_nd	Hemoglobin test not done (not done checkbox checked below hemoglobin test results field)	N	N	N
glucose	Enter blood glucose test result.	N	N	N
glucose_nd	Glucose test not done (not done checkbox checked below glucose test results field)	N	N	N
lactate	Enter lactate test result.	N	N	N
lactate_nd	Lactate test not done (not done checkbox checked below lactate test results field)	N	N	N
bilirubin	Enter bilirubin test result.	N	N	N
bilirubin_nd	Bilirubin test not done (not done checkbox checked below bilirubin test results field)	N	N	N
PATIENT HISTORY
Demographics
district	Record district of residence from records if available, otherwise ask.	Q	Q	Q
district_other	Other district	Q	Q	Q
sub_county	Record sub-county of residence from records if available, otherwise ask.	Q	Q	Q
sub_county_other	Other sub-county	Q	Q	Q
parish	Record parish of residence from records if available, otherwise ask.	Q	Q	Q
parish_other	Other parish	Q	Q	Q
village	Record village of residence from records if available, otherwise ask.	Q	Q	Q
county	Record county/constituency of residence from records if available, otherwise ask.	Q	Q	Q
telephone_1	Enter a contact phone number (All phone numbers must start with a 0).	D	D	D
contact_1	Ask: What is the relationship of this contact to the child?	N	N	N
telephone_2	Enter a second contact phone number.	D	D	D
contact_2	Ask: What is the relationship of this contact to the child?	N	N	N
lo_illness	Ask: How many days has your child been sick in this illness?	N	N	N
prev_admissions	Ask: Has the child been admitted to a hospital or health center in the last 6 months?	Q	Q	N
time_since_last_hosp	Ask: How long ago was the child last admitted to a hospital or health center?	Q	Q	N
prev_hosps	Ask: How many times was the child admitted to a hospital or health center in the last 6 months?	Q	Q	N
urgent_referral	Ask: Was the child referred to this hospital from another health facility in the last 24 hours?	Q	Q	Q
Sociodemographics
primary_caregiver	Ask: Who is the primary caregiver of the child?	N	N	N
mother_alive	If mother not present, ask: Is the child's mother still alive?	N	N	N
maternal_age_known	Ask: Do you know the exact age of the child's mother?	N	N	N
maternal_age	Ask: How old is the child's mother?	N	N	N
maternal_age_est	Ask: Approximately how old is the child's mother	N	N	N
breastfeeding	Ask: Was the child exclusively, partially or never breastfed for the first six months of life?	N	N	N
maternal_hiv	Record HIV status from records, if available. Otherwise ask: Is the child's mother HIV positive?	N	N	N
maternal_hiv_tx	Ask: What HIV medication is the mother taking?	N	N	N
child_hiv	Record HIV status if records available. Otherwise ask: Has your child tested positive for HIV?	N	N	N
maternal_edu	Ask: What is the highest level of school completed by the child's mother? Read out options.	N	N	N
water_pure	Ask: Do you boil, filter (good sand/ceramic) or disinfect (using bleach/waterguard) all drinking water?	N	N	N
water_source	Ask: Where does your child get most of their drinking water from? Read out options.	N	N	N
water_source_other	Ask: Where does your child get most of their drinking water from?	N	N	N
Pregnancy/Birth (<12m)
bw_known	Check yes if record of birth weight is available. Otherwise ask: Do you know the child's weight when they were born?	N	N	N
birth_weight	Enter birth weight from records if available. Otherwise ask: What was the child's weight when they were born?	N	N	N
low_bw_est	Ask: Was the child diagnosed to have low birth weight when they were born?	N	N	N
gestage_known	Check yes if record of gestational age is available. Otherwise ask: Do you know how many weeks the pregnancy was when the child was born?	N	N	N
gestage	Enter gestational age at delivery in weeks from records if available. Otherwise ask: How many weeks was the child when they were born?	N	N	N
gestage_est	Ask: How many months was the mom pregnant when the child was born?	N	N	N
facility_birth	Ask: Where was the child born? Read out options.	N	N	N
Other
parent_concern	Ask: Do you think your child needs to be admitted to the hospital?	N	N	N
COVID-19 Questions
covid_contact	Ask: In the 14 days before getting sick, has the child been in contact with someone who tested positive for COVID-19 or someone suspected to have COVID-19?	N	N	N
covid_confirmed	Ask: Was the contact with someone who tested positive for COVID-19?	N	N	N
contact_source	Ask: What is the relationship between the person of contact and the child?	N	N	N
source_other	Please specify the relationship between the person of contact and the child.	N	N	N
contact_setting	Ask: In what setting did the contact occur? (read options)	N	N	N
setting_other	Please specify the setting in which the contact occurred.	N	N	N
profession_risk	Ask: Does the child have a parent or family member working in any of the following fields? (read out options)	N	N	N
facility_risk	Ask: Has the child visited any healthcare facility in the 14 days prior to symptom onset?	N	N	N
covid_test	Has the child been tested for COVID-19?	N	N	N
covid_result	Select COVID-19 test result.	Q	Q	Q
telephone_1_1	Ask the caregiver to repeat the FIRST contact phone number provided. Re-enter it.	D	D	D
telephone_2_2	Ask the caregiver to repeat the SECOND contact phone number provided. Re-enter it.	D	D	D
history_complete_time	Time Patient History completed	Q	Q	N
HOSPITAL OUTCOMES
hosp_id	Hospital ID	D	D	D
beacon_id	Beacon ID - get this from Smart Triage dashboard	D	D	D
admitted	Was the child admitted to the hospital?	Q	Q	Q
diagnosis	Select the child's admission diagnosis.	Q	Q	Q
diagnosis_other	If admission diagnosis is 'other', please specify.	Q	Q	Q
mort_enrol	Did this child die on the day of enrolment?	Q	Q	Q
deathcause_enrol	What was the cause of death?	Q	Q	Q
sd	Did the child participate in the SmartDischarges study?	Q	Q	Q
sd_id	SmartDischarges Study ID	Q	Q	D
not_admitted_status	What is that status of the child?	N	N	Q
not_admitted_status_loc	What is the name of the facility that the child was sent to?	Q	Q	Q
status_other	If status is 'other', please specify.	Q	Q	Q
survey_complete_time	Time when the survey was completed.	Q	Q	N
discharge_date	Enter date of discharge from record.	Q	Q	Q
los	Calculated length of hospitalization.	Q	Q	Q
mort_inhosp	Ask: Did the child die in hospital?	Q	Q	Q
disch_reason	Choose one of the following reasons for discharge:	Q	Q	Q
disch_reason_other	If reason for discharge is other, what is the reason?	Q	Q	Q
deathcause_inhosp	What was the cause of death?	Q	Q	Q
outcomes_stop	Please stop here for now. This app will prompt you to do the follow-up call 7 days after discharge.	N	N	N
outcomes_stop2	Please stop here. This child does not require a follow-up call.	N	N	N
FOLLOW UP CALL
mortality	Find out whether the child is alive (See SOP).	Q	Q	Q
mort_location	Ask: Where did the child die? (Read out options please).	Q	Q	Q
mort_date	Ask: What date did the child die?	Q	Q	Q
deathcause	Ask: What was the cause of death?	Q	Q	Q
confirm_admitted	Ask: Was your child admitted to this hospital on the day that we first met you?	Q	Q	Q
confirm_admission	Ask: What date was your child first admitted to this hospital? (See SOP).	Q	Q	Q
confirm_discharge	Ask: What date was your child discharged from the hospital? (See SOP).	Q	Q	Q
readmitted	Ask: Was the child admitted or referred to any hospital after being seen at this hospital? (See SOP).	Q	Q	Q
readmitted_reason	Ask: What was the reason the child was readmitted or referred?	Q	Q	Q
reason_other	Ask: If reason for readmission/referral is 'other', please specify.	Q	Q	Q
readmitted_tx	Ask: What treatment was the child given when readmitted/referred?	Q	Q	Q
readmitted_tx_other	Ask: If treatment received is 'other', please specify.	Q	Q	Q
readmitted_date_known	Ask: When the child was readmitted/referred, do you know exactly what dates the child was admitted and discharged from that hospital?	Q	Q	N
readmitted_los_est	Ask: When your child was readmitted/referred, how many days did your child stay in that hospital?	Q	Q	N
readmitted_los_est_custom	Manually enter the estimated number of days from the previous question.	Q	Q	N
readmitted_start	Ask: What date was the child readmitted/referred?	Q	Q	Q
readmitted_still	Ask: Is the child still in the hospital right now?	Q	Q	Q
readmitted_end	Ask: When the child was readmitted/referred, what date was the child discharged from that hospital?	Q	Q	Q
readmitted_los_calc	Calculated length of hospitalization on readmission	Q	Q	N
seek_help	Ask: Even though the child was not readmitted or referred, did you seek medical help for the child after going home from this hospital the first time?	Q	Q	N
seek_help_date	Ask: What date did you seek this medical help?	Q	Q	N
center_district	Ask: In what district was the care center where the child was readmitted/sought help/referred?	D	Q	Q	Variable will not uniquely identify an individual and is not a HIPAA direct identifier.
center_district_other	Other district	D	Q	Q	Variable will not uniquely identify an individual and is not a HIPAA direct identifier.
center_sub_district	Ask: In what sub-district was the care center where the child was readmitted/sought help/referred?	D	Q	Q	Variable will not uniquely identify an individual and is not a HIPAA direct identifier.
center_sub_district_other	Other sub-district	D	Q	Q	Variable will not uniquely identify an individual and is not a HIPAA direct identifier.
center_name	Ask: What was the name of care center where the child was readmitted/sought help/referred?	D	Q	Q	Variable will not uniquely identify an individual and is not a HIPAA direct identifier.
center_name_other	Other care centre name	D	Q	Q	Variable will not uniquely identify an individual and is not a HIPAA direct identifier.
center_tier	Care centre tier	Q	Q	Q
center_own	Ownership of the care centre	Q	Q	Q
ask_missed_wages	Won't show in app. Random number to decide whether to ask missed wages questions.	N	N	N
who_missed_wages	Ask: During this illness, who missed daily wages as a result of the child being sick?	N	N	N
days_missed_wages1	Ask: During this illness, how many days of paid work did the mother miss?	N	N	N
days_missed_wages2	Ask: During this illness, how many days of paid work did the father miss?	N	N	N
days_missed_wages3	Ask: During this illness, how many days of paid work did the relative miss?	N	N	N
days_missed_wages_other	Ask: During this illness, how many days of paid work did this individual miss?	N	N	N
other_missed_wages	Ask: What is the relationship of this 'other' individual to the child?	N	N	N
followup_priority	Should this follow-up be prioritized? (The patient will be listed at the top in the app)	N	N	N
followup_loss	Is this patient a loss to follow-up? (The patient won't show up in the app anymore)	N	N	N
followup_loss_reason	Why was the patient labelled as lost to follow-up?	N	N	N
followup_loss_reason_other	If other reason for loss to followup, explain:	N	N	N
followup_date	Date Follow-up Call Made (date mortality field answered)	N	N	N
days_missed_wages98	An old field that was removed but may still be present on some tablets - ignore this during analysis. It is needed to REDCap to ensure upload.	N	N	N
CLINICAL TIMEKEEPER
study_id_1	Enter the study ID recorded in the participant's notebook.	D	D	D
study_id_2	Again, enter the study ID recorded in the participant's notebook.	D	D	D
abx_time	Time at start of antibiotics administration.	N	N	N
fluids_time	Time at start of intravenous fluids administration.	N	N	N
oxygen_time	Time at start of oxygen administration.	N	N	N
antimalarial_time	Time at start of antimalarial administration.	N	N	N
other_time	Time at start of other treatment.	N	N	N
tx_other	Specify treatment that was given.	N	N	N
other2_time	Time at start of other treatment.	N	N	N
tx_other2	Specify treatment that was given.	N	N	N
tx_delay	Patient received all treatments on time. (Choose No if a treatment was not received on time).	N	N	N
delay_reason	Why didn't the patient receive treatment on time?	N	N	N
delay_other	Please specify reason for delay of treatment administration.	N	N	N
