# Supplementary material for: A proposed de-identification framework for a cohort of children presenting at a health facility in Uganda
Source: PLOS Digit Health. 2022 Aug 24;1(8):e0000027. doi: 10.1371/journal.pdig.0000027 (PMC9931294; doi:10.1371/journal.pdig.0000027)
Supplement: S3 Appendix — (XLSX) [file pdig.0000027.s003.xlsx]

## Sheet: Quasi Identifiers
SUMMARY OF SMART TRIAGE QUASI IDENTIFIERS (N=53)
LEGEND
Retained in the de-identified dataset (N=8)
Variable / Field Name	Field Label	Classification	N	Distinct	Missing	Retain in the de-identified dataset?	Reason
INITIAL CONTACT FORM
date_enrolled	Current Date	Q	1760	287	4	No	Information captured in calculated time intervals.
Demographics
sex	Enter biological sex	Q	1757	2	7	Yes
mob	Month of birth	Q	54	12	0	No	Information captured in "agecalc" variable.
yob	Yeah of birth	Q	54	13	0	No	Information captured in "agecalc" variable.
agecalc	Calculated age at admission (months)	Q	1756	620	8	Yes
PATIENT HISTORY
Demographics
district	Record district of residence from records if available, otherwise ask.	Q	1752	12	12	Yes
district_other	Other district	Q	17	9	0	No	Contains sensitive re-identifying information
sub_county	Record sub-county of residence from records if available, otherwise ask.	Q	1752	69	12	No	Contains sensitive re-identifying information
sub_county_other	Other sub-county	Q	68	44	0	No	Contains sensitive re-identifying information
parish	Record parish of residence from records if available, otherwise ask.	Q	1752	189	12	No	Contains sensitive re-identifying information
parish_other	Other parish	Q	134	88	1	No	Contains sensitive re-identifying information
village	Record village of residence from records if available, otherwise ask.	Q	1752	788	12	No	Contains sensitive re-identifying information
county	Record county/constituency of residence from records if available, otherwise ask.	Q	1749	285	15	No	Contains sensitive re-identifying information
urgent_referral	Ask: Was the child referred to this hospital from another health facility in the last 24 hours?	Q	1750	2	14	Yes
COVID-19 Questions
covid_result	Select COVID-19 test result.	Q	5	1	1759	No	Remove this variable, <10% of participant responses.
HOSPITAL OUTCOMES
admitted	Was the child admitted to the hospital?	Q	1750	2	14	Yes
los	Calculated length of hospitalization.	Q	1761	2	3	Yes
diagnosis	Select the child's admission diagnosis.	Q	397	11	14	Yes
diagnosis_other	If admission diagnosis is 'other', please specify.	Q	98	89	0	No	To be merged with "diagnosis" variable.
mort_enrol	Did this child die on the day of enrolment?	Q	1565	2	199	No	Remove this variable, <1% positive counts.
deathcause_enrol	What was the cause of death?	Q	1	1	0	No	Remove this variable, <1% positive counts.
sd	Did the child participate in the SmartDischarges study?	Q	458	2	1302	No	Not relavent for data analysis.
not_admitted_status	What is that status of the child?	Q	1282	5	478	No	Self report not accurate enough for use in data analysis.
status_other	If status is 'other', please specify.	Q	1760	24	0	No	Self report not accurate enough for use in data analysis.
not_admitted_status_loc	What is the name of the facility that the child was sent to?	Q	5	5	2	No	Remove this variable, <10% of participant responses.
discharge_date	Enter date of discharge from record.	Q	408	202	3	No	Information captured in calculated time intervals.
mort_inhosp	Ask: Did the child die in hospital?	Q	365	2	46	No	Remove this variable, <10% of participant responses.
disch_reason	Choose one of the following reasons for discharge:	Q	131	4	270	No	Remove this variable, <10% of participant responses.
disch_reason_other	If reason for discharge is other, what is the reason?	Q	5	4	0	No	Remove this variable, <10% of participant responses.
deathcause_inhosp	What was the cause of death?	Q	6	5	4	No	Remove this variable, <10% of participant responses.
FOLLOW UP CALL
mortality	Find out whether the child is alive (See SOP).	Q	1719	2	45	No	Remove this variable, <1% positive counts.
mort_location	Ask: Where did the child die? (Read out options please).	Q	8	3	4	No	Remove this variable, <10% of participant responses.
mort_date	Ask: What date did the child die?	Q	8	8	4	No	Remove this variable, <10% of participant responses.
deathcause	Ask: What was the cause of death?	Q	12	11	0	No	Remove this variable, <10% of participant responses.
confirm_admitted	Ask: Was your child admitted to this hospital on the day that we first met you?	Q	1715	2	49	No	To be merged with "admitted" variable.
confirm_admission	Ask: What date was your child first admitted to this hospital? (See SOP).	Q	406	212	0	No	To be merged with "date_enrolled" variable.
confirm_discharge	Ask: What date was your child discharged from the hospital? (See SOP).	Q	401	201	5	No	To be merged with "discharge_date" variable.
readmitted	Ask: Was the child admitted or referred to any hospital after being seen at this hospital? (See SOP).	Q	1713	2	51	Yes
readmitted_reason	Ask: What was the reason the child was readmitted or referred?	Q	43	9	0	No	Remove this variable, <10% of participant responses, and likely unreliable due to self report.
reason_other	Ask: If reason for readmission/referral is 'other', please specify.	Q	25	19	0	No	Remove this variable, <10% of participant responses, and likely unreliable due to self report.
readmitted_tx	Ask: What treatment was the child given when readmitted/referred?	Q	5	51	0	No	Remove this variable, <10% of participant responses.
readmitted_tx_other	Ask: If treatment received is 'other', please specify.	Q	21	18	0	No	Remove this variable, <10% of participant responses.
readmitted_start	Ask: What date was the child readmitted/referred?	Q	39	36	0	No	Information captured in "readmitted_los_calc" variable.
readmitted_still	Ask: Is the child still in the hospital right now?	Q	38	2	2	No	Information captured in "readmitted_los_calc" variable.
readmitted_end	Ask: When the child was readmitted/referred, what date was the child discharged from that hospital?	Q	28	27	0	No	Information captured in "readmitted_los_calc" variable.
center_district	Ask: In what district was the care center where the child was readmitted/sought help/referred?	Q	123	9	0	No	Remove this variable, <10% of participant responses.
center_district_other	Other district	Q	4	3	0	No	Remove this variable, <10% of participant responses.
center_sub_district	Ask: In what sub-district was the care center where the child was readmitted/sought help/referred?	Q	122	22	1	No	Remove this variable, <10% of participant responses.
center_sub_district_other	Other sub-district	Q	17	12	0	No	Remove this variable, <10% of participant responses.
center_name	Ask: What was the name of care center where the child was readmitted/sought help/referred?	Q	122	39	1	No	Remove this variable, <10% of participant responses.
center_name_other	Other care centre name	Q	62	55	0	No	Remove this variable, <10% of participant responses.
center_tier	Care centre tier	Q	123	6	0	No	Remove this variable, <10% of participant responses.
center_own	Ownership of the care centre	Q	123	3	0	No	Remove this variable, <10% of participant responses.
